# Supplementary material for: Expression Pattern and Prognostic Value of CTLA-4, CD86, and Tumor-Infiltrating Lymphocytes in Rectal Cancer after Neoadjuvant Chemo(radio)therapy
Source: Cancers (Basel). 2022 Nov 14;14(22):5573. doi: 10.3390/cancers14225573 (PMC9688334; doi:10.3390/cancers14225573)
Supplement: Supplementary file 1 [file cancers-14-05573-s001.zip]

Archive with 1 entries (1 files):
- cancers-1918799-supplementary.pdf
